# Supplementary material for: Exploring FGFR3 Mutations in the Male Germline: Implications for Clonal Germline Expansions and Paternal Age-Related Dysplasias
Source: Genome Biol Evol. 2024 Feb 27;16(2):evae015. doi: 10.1093/gbe/evae015 (PMC10898338; doi:10.1093/gbe/evae015)
Supplement: evae015_Supplementary_Data [file evae015_supplementary_data.zip]

Archive with 3 entries (3 files):
- Supplementary_Tables-all.xlsx
- SM Figures.pdf
- Supplementary_Methods_revised.docx
