# Supplementary material for: Exploring FGFR3 Mutations in the Male Germline: Implications for Clonal Germline Expansions and Paternal Age-Related Dysplasias
Source: Genome Biol Evol. 2024 Feb 27;16(2):evae015. doi: 10.1093/gbe/evae015 (PMC10898338; doi:10.1093/gbe/evae015)
Supplement: evae015_Supplementary_Data [file evae015_supplementary_data.zip › Supplementary_Tables-all.xlsx]

## Sheet: Table S1
	Table S1: Control data for samples with positive controls (cell line encoding c.1620C>A), or sequenced-confirmed variant plasmids spiked into wild-type (WT) human genomic DNA at different ratios spiked with target loci measured with BEA and ddPCR. VAF: Variant Allele Frequency; CI: 95% Confidence Interval. The variant allele frequency was estimated as λ=−ln(1− (mut/(mut+wt))). Data for c.1138G>A …
		c.952G>A		c.1000G>A		c.1172C>A		c.1262G>A		c.1537G>A		c.1620C>A		c.1862G>T		c.1879G>A
	Dilution	VAF	Average VAF	VAF	Average VAF	VAF	Average VAF	VAF	Average VAF	VAF	Average VAF	VAF	Average VAF	VAF	Average VAF	VAF	Average VAF
	1:10	0.0538	0.0528	0.139	0.128667	0.139	0.148067	0.154	0.152	0.11	0.137	0.1031	0.0962	0.185	0.282	0.25	0.1462
	1:10	0.0584		0.125		0.0872		0.169		0.126		0.0872		0.537		0.0346
	1:10	0.0462		0.122		0.218		0.133		0.175		0.0983		0.124		0.154
	1:100	0.005	0.00466667	0.0087	0.0098	0.0315	0.0207	0.0123	0.0244	0.0116	0.0139333	0.0149	0.0142	0.0182	0.0189333	0.0277	0.0161
	1:100	0.0041		0.013		0.0129		0.0439		0.0087		0.0117		0.0191		0.0036
	1:100	0.0049		0.0077		0.0177		0.017		0.0215		0.016		0.0195		0.017
	1:100
	1:100
	1:100
	1:100
	1:1000	0.00059	0.000476667	0.00072	0.00110667	0.0022	0.00323333	0.00184	0.00447667	0.00156	0.00218667	0.00177	0.00167667	0.003	0.0029	0.0041	0.00229
	1:1000	0.00046		0.00113		0.0026		0.0097		0.0026		0.00134		0.0033		0.00087
	1:1000	0.00038		0.00147		0.0049		0.00189		0.0024		0.00192		0.0024		0.0019
	1:1000
	1:1000
	1:1000
	1:1000
	1:1000
	1:10000	0.00016	0.000133333	0.00017	0.00023	0.00029	0.000416667	0.00055	0.00125	8e-05	0.000376667	0.0003	0.000213333	0.00037	0.000336667	0.00079	0.000473333
	1:10000	0.00019		0.0003		0.00032		0.00304		0.00047		0.00026		0.00042		0.00035
	1:10000	5e-05		0.00022		0.00064		0.00016		0.00058		8e-05		0.00022		0.00028

## Sheet: Table S2
Table S2: Shown is the data of sequence confirmed WT plasmids with 3-6 biological replicates. For site c.1537G>A, ~250ng of E. coli carrier DNA was added to the 100,000 genome copies of WT plasmid to have a similar number of molecules and bulk DNA compared with the sperm DNA. VAF: Variant Allele Frequency; CI: 95% Confidence Interval. The variant allele frequency was estimated as λ=−ln(1− (mut/(m…
Variant	Sample	Mutant count	Wild-type count	VAF	CI Max	CI Min	Median VAF	Average VAF
c.1000G>A	WT plasmid	0	714400	0	3.2e-06	0	0	0
	WT plasmid	0	708000	0	3e-06	0
	WT plasmid	0	696000	0	3.1e-06	0
	Total	0	2118400
c.1118A>G	WT plasmid	0	128480	0	2.87117e-05	0	0	1.05923e-06
	WT plasmid	0	157644	0	2.34001e-05	0
	WT plasmid	0	195002	0	1.89171e-05	0
	WT plasmid	1	236020	4.23692e-06	2.36066e-05	1.07269e-07
	Total	1	717146
			0
c.1172C>A	WT plasmid	2.4	288000	9e-06	2.9e-05	0	0	3e-06
	WT plasmid	0	278880	0	8.9e-06	0
	WT plasmid	0	292560	0	8.2e-06	0
	Total	2.4	859440
c.1537G>A	WT plasmid	2.32	148000	1.6e-05	3.9e-05	0	1.95e-05	1.65e-05
	WT plasmid	0	287200	0	7.1e-06	0
	WT plasmid	4	181200	2.3e-05	5.1e-05	0
	WT plasmid	4	141680	2.7e-05	6.7e-05	0
	Total	8	610080
c.1879G>A	WT plasmid	0	282560	0	8.1e-06	0	0	2e-06
	WT plasmid	1.52	271760	6e-06	1.9e-05	0
	WT plasmid	0	262080	0	9e-06	0
	Total	1.52	816400

## Sheet: Table S3
			Samples with mutations					Samples without mutations				Total counts
	Variant	Sample	Wild-type count	Mutant count	VAF	n		Wild-type count	Mutant count	n		Wild-type count	Mutant count	VAF	n
	c.952G>A	Sperm	22907380	445.36	1.94414e-05	85		2515440	0	6		25422820	445.36	1.75178e-05	91
	c.1000G>A	Sperm	21114260	2012.52	9.53066e-05	79		2760560	0	11		23874820	2012.52	8.42876e-05	90
		Testis	7390880	52.56	7.11142e-06	22		8825040	0	26		16215920	52.56	3.24125e-06	48
	c.1118A>G	Sperm	2.21395e+07	481.667	2.17555e-05	45		23267721	0	53		4.54072e+07	481.667	1.06076e-05	98
		Testis	1.14626e+07	146.083	1.27442e-05	37		2.57129e+06	0	11		14033863	146.1	1.04104e-05	48
	c.1138G>A	Sperm	23197157	1102	4.75036e-05	51		1107195	0	5		24304352	1102	4.53396e-05	56
		Testis	1.8363e+07	622.5	3.38985e-05	48		-	-	0		1.8363e+07	622.5	3.38985e-05	48
	c.1172C>A	Sperm	7929120	226.32	2.85421e-05	25		14670400	0	54		22599520	226.32	1.00143e-05	79
	c.1262G>A	Sperm	20626936	342.8	1.66188e-05	81		6104560	0	18		26731496	342.8	1.28237e-05	99
		Testis	7604960	64.56	8.48912e-06	23		8363040	0	25		15968000	64.56	4.04307e-06	48
	c.1537G>A	Sperm	12620380	142	1.12515e-05	54		11031760	0	37		23652140	142	6.00365e-06	91
	c.1620C>A	Sperm	18399240	263.52	1.43221e-05	68		9321808	0	40		27721048	263.52	9.50604e-06	108
		Testis	4867600	593.2	0.000121852	14		11980560	0	34		16848160	593.2	3.52074e-05	48
	c.1862G>T	Sperm	7400300	47.04	6.35646e-06	32		15004720	0	61		22405020	47.04	2.09953e-06	93
	c.1879G>A	Sperm	18287200	266.08	1.45499e-05	70		2407780	0	9		20694980	266.08	1.28571e-05	79
	Table S3: Total genome copy count in sperm and testis DNA for the target loci. Testis data is respective to pool measurements only. VAF: Variant Allele Frequency; n: Total number of samples.

## Sheet: Table S4
	Table S4: Donor specific information. Semen data analysis are reported in columns B to D. Columns H to BE represent the variant allele frequencies measured for each mutation loci per screened donor. Variants c.1118 and c.1138 were screened with BEA and the remaining variants with ddPCR. Data for c.1138 were complemented from Striedner et al 2024. AT: Asthenozoospermia and Teratozoospermia; OAT: O…
							c.952G>A					c.1000G>A					c.1118A>G					c.1138G>A					c.1172C>A					c.1262G>A					c.1537G>A					c.1620C>A					c.1862G>T
	Diagnosis	Volume (mL)	Million of sperms (MS)	MS/mL	Age	Donor	Mutant	Wild type	VAF	CI Lower Limit	CI Upper Limit	Mutant	Wild type	VAF	CI Lower Limit	CI Upper Limit	Mutant	Wild type	VAF	CI Lower Limit	CI Upper Limit	Mutant	Wild type	VAF	CI Lower Limit	CI Upper Limit	Mutant	Wild type	VAF	CI Lower Limit	CI Upper Limit	Mutant	Wild type	VAF	CI Lower Limit	CI Upper Limit	Mutant	Wild type	VAF	CI Lower Limit	CI Upper Limit	Mutant	Wild type	VAF	CI Lower Limit	CI Upper Limit	Mutant	Wild type	VAF
1	Normozoospermia	4.8	38	7.91667	23	1451	1.44	192880	7e-06	0	2.5e-05	16	172240	9e-05	4e-05	0.00015											1.6	319200	6e-06	0	2e-05	4	298960	1.3e-05	0	3e-05	2.4	94240	3e-05	0	7.5e-05	0	275680	0	0	6.7e-06	0	288800	0
2	Normozoospermia	4.2	88	20.9524	23	1589a											0	824066	0	0	4.47644e-06																					0	209040	0	0	1.5e-05	1.2	195600	6e-06
3	AT	6	18	3	24	1285	6.4	264160	2.5e-05	0	5.5e-05	27.2	290640	9.3e-05	4.4e-05	0.000143	0	766913	0	0	4.81004e-06						0	272320	0	0	9.5e-06	1.6	317600	5e-06	0	1.7e-05	0	229040	0	0	9.1e-06	5.6	297920	1.8e-05	0	4.1e-05
4	Normozoospermia	2.4	92	38.3333	25	1112						29.6	287600	0.000104	6e-05	0.000148	0	671403	0	0	5.49429e-06	1	491744	2.03358e-06	5.14856e-08	1.13304e-05	19.2	300320	6.4e-05	3.2e-05	9.6e-05	4	281360	1.4e-05	0	3.1e-05
5	OAT	3.6	8	2.22222	25	1355	2.56	238880	1.1e-05	0	2.7e-05																															0	245680	0	0	7.5e-06
6	N/A	3	52	17.3333	26	1018											0	508325	0	0	7.25693e-06	22	448821	4.90161e-05	3.07174e-05	7.42092e-05											0	251200	0	0	8.6e-06
7	N/A	2.4	72	30	26	1067																															1.2	266080	4e-06	0	1.5e-05
8	Normozoospermia	5.5	42	7.63636	26	1315	5.6	329680	1.8e-05	2e-06	3.4e-05	40	317600	0.000127	8.2e-05	0.000172	0	579185	0	0	6.36909e-06	28	557868	5.01898e-05	3.33499e-05	7.25365e-05	0	342400	0	0	6.6e-06	1.44	293520	5e-06	0	1.6e-05	3.2	264320	1.3e-05	0	3.3e-05	4.8	412800	1.2e-05	0	2.6e-05	0	296720	0
9	Normozoospermia	5	120	24	26	1385	0	281920	0	0	7.9e-06	35.6	255960	0.000143	8.85e-05	0.000192	20	599333	3.33699e-05	2.03828e-05	5.15362e-05	26	460079	5.65104e-05	3.69135e-05	8.27985e-05	0	242080	0	0	9.6e-06	0	336800	0	0	5.5e-06	1.2	209200	6e-06	0	2e-05	0	362400	0	0	5.8e-06	0	170960	0
10	Normozoospermia	5.5	26	4.72727	26	1426	2.56	283760	9e-06	0	2.3e-05	53.6	286640	0.00019	0.00013	0.00025											1.6	231920	8e-06	0	2.8e-05	5.6	310000	1.8e-05	0	3.7e-05	0	229520	0	0	8.1e-06						2.4	225200	1.1e-05
11	A/T	1.8	54	30	26	1197	8.8	288560	3.1e-05	7e-06	5.4e-05	15.2	278960	5.4e-05	1.6e-05	9.3e-05	0	346803	0	0	1.06368e-05						19.2	296240	6.6e-05	3.3e-05	9.9e-05	8.8	290480	3.1e-05	5e-06	5.6e-05	0	444800	0	0	4.4e-06	0	297600	0	0	1e-05	1.6	250000	6e-06
12	Asthenozoospermia	3	21	7	26	1209	5.6	280800	1.9e-05	0	3.8e-05																29.6	367200	8.1e-05	4.8e-05	0.000114	7.2	232240	2.9e-05	3e-06	5.6e-05						0	272720	0	0	8.9e-06	0	199360	0
13	Teratozoospermia	3	49	16.3333	26	1224	5.6	277840	2e-05	0	4e-05	12.8	286560	4.4e-05	1.1e-05	7.8e-05											16	311120	5.1e-05	2.3e-05	7.9e-05	1.52	282000	5e-06	0	1.8e-05	1.28	558400	2.4e-06	0	8e-06	0	299280	0	0	7.7e-06	3.2	130880	2.4e-05
14	N/A	N/A	N/A	N/A	26	1274	0	282400	0	0	7e-06																0	299280	0	0	8.7e-06	5.6	292320	1.9e-05	0	3.8e-05	0	420000	0	0	4.4e-06	0	300560	0	0	8.6e-06	0	298160	0
15	Oligozoospermia	1.6	18	11.25	26	1122											0	346195	0	0	1.06555e-05																					0	235520	0	0	1.2e-05
16	AT	2.8	22	7.85714	26	1308	2.4	236960	1.2e-05	0	2.9e-05	0	173040	0	0	1e-05	6	883922	6.78791e-06	2.49103e-06	1.47744e-05						0	214720	0	0	1.1e-05	1.36	253280	5e-06	0	1.8e-05	1.36	203120	7e-06	0	2.2e-05	0	264160	0	0	9.2e-06	0	245600	0
17	OT	3.2	9	2.8125	26	1213											1	768457	1.30131e-06	3.29462e-08	7.25042e-06																										1.28	178800	7e-06
18	Teratozoospermia	3	96	32	27	1106											0	1677780	0	0	2.19867e-06
19	N/A	3.6	105	29.1667	27	1071																															1.36	255840	5e-06	0	1.8e-05
20	N/A	5	62	12.4	27	1081											2	335735	5.95706e-06	7.21426e-07	2.15189e-05	0	301774	0	0	1.2224e-05											4.8	50080	9e-05	0	0.00021
21	N/A	6.8	154	22.6471	27	1083	6.4	233680	2.8e-05	2e-06	5.3e-05	12.6	222600	5.8e-05	1.7e-05	9.8e-05											0	222720	0	0	1.2e-05	6.4	210480	3.1e-05	3e-06	6e-05	1.52	286000	5e-06	0	1.8e-05	1.2	218960	6e-06	0	1.9e-05	0	232560	0
22	Normozoospermia	3.2	64	20	27	1392	2.4	414400	6e-06	0	1.5e-05						0	423203	0	0	8.71657e-06																1.44	249440	6e-06	0	1.9e-05
23	Normozoospermia	5	120	24	27	1441	2.4	310880	9e-06	0	2.2e-05	47.2	302160	0.00016	0.00011	0.00021	1	666435	1.50052e-06	3.79899e-08	8.36036e-06						0	425600	0	0	4.2e-06	1.2	259440	5e-06	0	1.5e-05	1.44	359200	4e-06	0	1.4e-05	0	229360	0	0	8.9e-06
24	N/A	6	86	14.3333	27	1099	1.28	376800	3e-06	0	1.1e-05	13.6	253920	5.2e-05	9e-06	9.6e-05											0	194000	0	0	1.3e-05	4.8	187280	2.7e-05	0	5.4e-05	0	206560	0	0	1.2e-05	1.2	241760	5e-06	0	1.7e-05	0	243920	0
25	Normozoospermia	2	240	120	27	1327	0	380800	0	0	4.6e-06	20	493600	4e-05	2e-05	6e-05	0	298789	0	0	1.23461e-05						0	514400	0	0	3.5e-06	1.2	384000	3e-06	0	1e-05	9.6	109280	9e-05	2e-05	0.00016	7.2	618400	1.2e-05	1e-06	2.2e-05
26	Normozoospermia	3.6	226	62.7778	27	1146	0	301360	0	0	7.3e-06	0	271600	0	0	6.5e-06	7	620681	1.12779e-05	4.53426e-06	2.32366e-05	9	466391	1.92969e-05	8.8237e-06	3.66312e-05						1.6	340000	5e-06	0	1.6e-05						1.2	295760	4e-06	0	1.4e-05	1.2	200880	6e-06
27	N/A	N/A	N/A	N/A	27	1138	10.4	212160	4.9e-05	1.4e-05	8.4e-05						0	87430	0	0	4.21924e-05						0	174720	0	0	1.4e-05	8	166960	4.9e-05	4e-06	9.4e-05						1.2	236240	5e-06	0	1.7e-05	0	222640	0
28	N/A	2	36	18	28	1064						27.2	248720	0.00011	5e-05	0.00017																0	284960	0	0	6.8e-06	1.36	274080	5e-06	0	1.6e-05	0	270240	0	0	6.9e-06
29	N/A	5	16	3.2	28	1069	6.4	219280	2.9e-05	3e-06	5.6e-05																					4.8	191280	2.7e-05	0	5.4e-05	0	263680	0	0	6.9e-06	0	212720	0	0	8.5e-06	0	216480	0
30	Normozoospermia	4.4	64	14.5455	28	1117						3.2	339200	9e-06	0	2.2e-05	0	302534	0	0	1.21933e-05											2.56	234000	1.1e-05	0	2.8e-05						0	191760	0	0	1.1e-05
31	Normozoospermia	3.6	105	29.1667	28	1350	4.8	363200	1.4e-05	0	2.8e-05	64	258240	0.00025	0.00018	0.00031	0	457682	0	0	8.05992e-06	7	424499	1.64899e-05	6.62974e-06	3.39752e-05	0	301920	0	0	7.9e-06	3.2	267520	1.3e-05	0	3.4e-05	0	134720	0	0	1.4e-05	0	137120	0	0	1.6e-05	1.52	320800	5e-06
32	Normozoospermia	6.2	46	7.41935	28	1393	9.6	333600	2.8e-05	7e-06	5e-05						2	428790	4.66428e-06	5.64865e-07	1.6849e-05						0	314400	0	0	6.8e-06																0	441600	0
33	Teratozoospermia	4	19	4.75	28	1188											0	336892	0	0	1.09497e-05
34	Asthenozoospermia	4.8	40	8.33333	28	1223											0	373837	0	0	9.86761e-06
35	Normozoospermia	3.4	10	2.94118	28	1412	2.32	148560	1.6e-05	0	4e-05	0	168720	0	0	1.1e-05																										2.48	160400	1.5e-05	0	3.9e-05	0	164400	0
36	Normozoospermia	3.2	22	6.875	28	1487	3.2	289360	1e-05	0	2.6e-05	6.4	286960	2.3e-05	0	4.7e-05																															0	260160	0
37	Normozoospermia	2	200	100	28	1470	8	222800	3.5e-05	6e-06	6.3e-05																0	133520	0	0	2e-05	4	379200	1e-05	0	2.3e-05						0	309360	0	0	5.9e-06	0	256640	0
38	Normozoospermia	2.4	140	58.3333	29	1270											0	228467	0	0	1.61462e-05
39	AT	1.6	72	45	29	1348											15	461430	3.25071e-05	1.81937e-05	5.36147e-05
40	Asthenozoospermia	2.2	88	40	29	1349											1	766390	1.30482e-06	3.30351e-08	7.26997e-06
41	Normozoospermia	2.6	60	23.0769	29	1400											0	654080	0	0	5.6398e-06
42	N/A	4.2	33	7.85714	29	1017																															0	249360	0	0	8.5e-06
43	N/A	4.8	73	15.2083	29	1032	8	258000	3e-05	5e-06	5.4e-05	0	44320	0	0	4.3e-05																2.48	228400	1.1e-05	0	2.7e-05	4.8	254000	1.9e-05	0	4.3e-05	1.28	228240	5e-06	0	1.9e-05	2.24	216560	1e-05
44	N/A	5.8	72	12.4138	29	1036																										2.4	222320	1.1e-05	0	2.8e-05	2.48	337520	7e-06	0	1.9e-05	0	230960	0	0	7.8e-06
45	N/A	3	142	47.3333	29	1080																															0	297760	0	0	8.5e-06
46	N/A	1	>250	>250	29	1100																															5.6	265120	2e-05	0	4.5e-05
47	Normozoospermia	7.2	101	14.0278	29	1178						33.6	330640	0.000102	6.3e-05	0.00014	0	267927	0	0	1.37682e-05						0	152160	0	0	1.6e-05	4	292960	1.3e-05	0	2.9e-05	3.2	177600	1.6e-05	0	4e-05	1.36	77440	1.8e-05	0	5.9e-05
48	Normozoospermia	5.5	72	13.0909	29	1233						27.2	292880	9.4e-05	5.5e-05	0.000132	3	407057	7.36995e-06	1.51985e-06	2.1538e-05						1.6	313120	5e-06	0	1.7e-05	6.4	296240	2.2e-05	2e-06	4.2e-05	1.36	316800	4e-06	0	1.4e-05	0	259760	0	0	8.9e-06	0	353600	0
49	Normozoospermia	6	115	19.1667	29	1333	2.48	287600	9e-06	0	2.2e-05	0	301040	0	0	6.1e-06	0	380212	0	0	9.70216e-06	12	306265	3.9181e-05	2.0245e-05	6.844e-05	0	290000	0	0	6e-06						1.52	196320	8e-06	0	2.6e-05
50	Normozoospermia	3	19	6.33333	29	1466																																									0	165280	0
51	N/A	2.4	156	65	30	1026	4.8	306960	1.7e-05	0	3.4e-05	37.6	298080	0.000126	8.1e-05	0.000172	0	309340	0	0	1.1925e-05						0	328800	0	0	7e-06	7.2	274800	2.6e-05	5e-06	4.8e-05	4.8	323120	1.4e-05	0	2.9e-05	0	366400	0	0	6.3e-06	0	328640	0
52	Normozoospermia	2.4	120	50	30	1120	4	280960	1.4e-05	0	3e-05	16	295440	5.3e-05	1.8e-05	8.9e-05	18	368419	4.88562e-05	2.89546e-05	7.7212e-05																					0	308080	0	0	7.2e-06	0	212000	0
53	Normozoospermia	2	140	70	30	1365	2.48	347200	7e-06	0	1.8e-05	0	340000	0	0	7.5e-06											0	278320	0	0	8.6e-06	7.2	206960	3.4e-05	3e-06	6.5e-05	0	455200	0	0	4e-06	4	346400	1.3e-05	0	2.8e-05	0	334080	0
54	Normozoospermia	3.5	130	37.1429	30	1137	4.8	201120	2.5e-05	0	5e-05						9	321554	2.79887e-05	1.2798e-05	5.31305e-05	5	233673	2.13972e-05	6.94754e-06	4.99334e-05						0	356800	0	0	5.2e-06											0	191120	0
55	Normozoospermia	3.2	62	19.375	30	1309	4	284480	1.3e-05	0	2.9e-05	5.6	292800	1.8e-05	0	3.7e-05																					0	286160	0	0	6.4e-06	1.28	285440	5e-06	0	1.5e-05	0	284720	0
56	Normozoospermia	0.5	82	164	30	1413											0	455605	0	0	8.09666e-06	6	369921	1.62195e-05	5.95224e-06	3.53028e-05
57	Normozoospermia	3.2	98	30.625	30	1375	6.4	259120	2.4e-05	2e-06	4.6e-05	0	382400	0	0	4.5e-06											0	349600	0	0	6.9e-06	2.48	166080	1.5e-05	0	3.8e-05	1.44	252400	6e-06	0	1.9e-05						1.36	238240	6e-06
58	Normozoospermia	3.6	73	20.2778	31	1168											0	314222	0	0	1.17397e-05
59	Normozoospermia	3.8	92	24.2105	31	1212											0	599323	0	0	6.15508e-06
60	Normozoospermia	5.5	80	14.5455	31	1468											2	655307	3.052e-06	3.69611e-07	1.10249e-05
61	Normozoospermia	2.6	81	31.1538	31	1177	4	297520	1.4e-05	0	3.1e-05	50.4	264480	0.00019	0.00013	0.00025											10.4	278000	3.7e-05	1.2e-05	6.2e-05	0	336000	0	0	5.9e-06	0	293440	0	0	6e-06	0	16896	0	0	0.00012	0	237360	0
62	Normozoospermia	3.5	62	17.7143	31	1509	4	256320	1.7e-05	0	3.8e-05	8.8	250880	3.4e-05	3e-06	6.5e-05											0	132240	0	0	1.8e-05						0	246960	0	0	7.4e-06	0	46320	0	0	3.8e-05
63	Normozoospermia	3.8	100	26.3158	31	1326	9.6	235120	4.2e-05	1.2e-05	7.3e-05	52	203120	0.00026	0.00018	0.00033																1.28	254800	5e-06	0	1.7e-05						1.44	268800	5e-06	0	1.8e-05
64	Normozoospermia	5	82	16.4	31	1398	4.8	315200	1.5e-05	0	3.4e-05	36	241760	0.00015	9e-05	0.00021																1.28	302240	4e-06	0	1.4e-05						4.8	286640	1.6e-05	0	3.3e-05
65	Normozoospermia	4.2	38	9.04762	31	1351	1.2	300320	4e-06	0	1.3e-05	7.2	396800	1.8e-05	0	3.7e-05											0	237120	0	0	9.1e-06						0	317440	0	0	5.9e-06	0	282320	0	0	8.2e-06
66	Normozoospermia	1.8	31	17.2222	31	1367	8	229200	3.6e-05	9e-06	6.3e-05	1.28	242240	5e-06	0	1.8e-05											0	199840	0	0	1.3e-05	4	195840	1.9e-05	0	4.2e-05						4	215680	1.8e-05	0	3.9e-05	0	366400	0
67	Normozoospermia	2.1	204	97.1429	31	1389						8	285680	2.7e-05	5e-06	5e-05											0	242080	0	0	1.1e-05	2.56	275520	9e-06	0	2.4e-05	0	305920	0	0	5.7e-06	0	225200	0	0	8.3e-06	2.4	212320	1.1e-05
68	Normozoospermia	4.2	46	10.9524	31	1449																															1.28	194560	6e-06	0	2.2e-05						1.2	190560	6e-06
69	Normozoospermia	2.3	85	36.9565	32	1228																										0	348800	0	0	5e-06						8	309920	2.6e-05	2e-06	4.9e-05
70	Normozoospermia	2.6	24	9.23077	32	1180																					11.2	295360	3.9e-05	1.4e-05	6.3e-05	1.52	22136	7e-05	0	0.00023											0	288320	0
71	Normozoospermia	1	85	85	32	1263																																				1.68	281680	6e-06	0	2e-05
72	Normozoospermia	2.2	195	88.6364	32	1341	4.8	274000	1.9e-05	0	3.8e-05	9.6	262080	3.6e-05	1.1e-05	6.2e-05																0	333600	0	0	7e-06						0	266240	0	0	7.2e-06
73	Normozoospermia	2.4	18	7.5	32	1134											27	298960	9.0309e-05	5.95115e-05	0.000131389	7	312889	2.23719e-05	8.99456e-06	4.60942e-05
74	Normozoospermia	03:08:00	250	1914.89	32	1358											13	342530	3.79522e-05	2.02075e-05	6.48981e-05	3	346758	8.65153e-06	1.78415e-06	2.52833e-05
75	Normozoospermia	3	76	25.3333	32	1414											0	410290	0	0	8.99091e-06	9	529638	1.69926e-05	7.77003e-06	3.2257e-05
76	Teratozoospermia	3.2	70	21.875	33	1116											4	501752	7.97203e-06	2.1721e-06	2.04115e-05	22	421825	5.2153e-05	3.26831e-05	7.89582e-05
77	Normozoospermia	5	88	17.6	33	1370											0	224686	0	0	1.64179e-05	3	198126	1.51418e-05	3.12257e-06	4.42503e-05
78	Normozoospermia	1.8	92	51.1111	33	1119	2.4	312960	9e-06	0	2.2e-05	48	304080	0.00016	0.0001	0.00021	0	383608	0	0	9.61627e-06						12	562400	2.1e-05	8e-06	3.4e-05	3.2	255920	1.2e-05	0	3e-05	2.56	159840	1.6e-05	0	4.1e-05	0	373600	0	0	6.1e-06	0	144880	0
79	Teratozoospermia	2.4	22	9.16667	34	1129											0	449347	0	0	8.20942e-06	1	457233	2.18707e-06	5.53717e-08	1.21855e-05
80	AT	1.8	32	17.7778	34	1131											0	517569	0	0	7.12732e-06	3	592297	5.06501e-06	1.04452e-06	1.48021e-05
81	Normozoospermia	4	90	22.5	34	1167											0	265408	0	0	1.38989e-05	1	229921	4.34931e-06	1.10115e-07	2.42328e-05
82	Normozoospermia	5	36	7.2	34	1142											0	163022	0	0	2.26281e-05
83	Normozoospermia	2.2	95	43.1818	34	1191																					12.8	670400	1.9e-05	8e-06	3.1e-05	4	185200	2.1e-05	0	4.6e-05	0	236400	0	0	8e-06	1.2	227520	5e-06	0	1.8e-05	1.52	286000	5e-06
84	Normozoospermia	4	31	7.75	35	1150											0	152923	0	0	2.41225e-05
85	N/A	5.5	0.3	0.0545455	35	1184											0	343947	0	0	1.07251e-05
86	Normozoospermia	5	150	30	35	1523	0	1056000	0	0	1.9e-06																					6.4	281840	2.2e-05	2e-06	4.2e-05	1.28	276160	5e-06	0	1.5e-05	7.2	1056000	7e-06	1e-06	1.3e-05
87	Normozoospermia	2	120	60	35	1378	2.56	257520	1e-05	0	2.5e-05	9	202620	4.4e-05	1.1e-05	7.8e-05
88	Normozoospermia	3.4	64	18.8235	35	1227											0	226100	0	0	1.63153e-05											3.2	311600	1.1e-05	0	2.5e-05						7.2	307600	2.2e-05	4e-06	4.1e-05	1.12	245840	5e-06
89	Normozoospermia	1.8	160	88.8889	35	1340	0	212960	0	0	8.3e-06																																				0	199200	0
90	Normozoospermia	5	33	6.6	35	1394	2.4	296080	8e-06	0	2.1e-05	24.8	326160	7.6e-05	4.2e-05	0.000109																6.4	247280	2.5e-05	0	5e-05	1.28	316160	4e-06	0	1.3e-05	6.4	307840	2.2e-05	2e-06	4.2e-05	1.2	302720	4e-06
91	Normozoospermia	2.3	53	23.0435	35	1420																					0	226800	0	0	1.1e-05	4.8	208320	2.4e-05	0	4.8e-05
92	Normozoospermia	6	82	13.6667	36	1460						23.2	198720	0.00012	6e-05	0.00018																1.2	346400	4e-06	0	1.2e-05						7.2	311920	2.2e-05	2e-06	4.2e-05
93	Normozoospermia	4.2	82	19.5238	36	1195	8	305280	2.7e-05	2e-06	5.2e-05	4.8	372000	1.2e-05	0	2.6e-05											14.4	357600	4.1e-05	1.7e-05	6.4e-05	7.2	194720	3.6e-05	3e-06	6.9e-05						1.28	291120	5e-06	0	1.5e-05	1.44	160240	9e-06
94	Asthenozoospermia	3.3	40	12.1212	36	1123											10	409155	2.44403e-05	1.17199e-05	4.49461e-05
95	AT	4.2	15	3.57143	36	1136											147	303105	0.000484863	0.000409552	0.000569746
96	Normozoospermia	2.2	200	90.9091	36	1508											5	620718	8.05516e-06	2.61548e-06	1.8798e-05
97	AT	1.2	200	166.667	36	1485																															0	242240	0	0	7.5e-06						1.2	222400	5e-06
98	Normozoospermia	3.6	128	35.5556	37	1519	4	306240	1.3e-05	0	3e-05	37.6	274640	0.000136	8.7e-05	0.000185											0	238000	0	0	9.6e-06	0	359200	0	0	5.5e-06	0	258720	0	0	7.5e-06	2.4	250400	1e-05	0	2.4e-05	2.4	187260	1.3e-05
99	Normozoospermia	1	28	28	37	1524	1.36	343200	4e-06	0	1.3e-05	48	328800	0.000147	9.9e-05	0.000195																1.2	335760	4e-06	0	1.2e-05
100	Normozoospermia	1.2	125	104.167	37	1380	2.4	202740	1.2e-05	0	3e-05	66.4	254480	0.00026	0.00019	0.00033
101	Normozoospermia	3.8	85	22.3684	37	1141																0	152356	0	0	2.42122e-05	21.6	461600	4.6e-05	2.5e-05	6.8e-05	5.6	229040	2.5e-05	2e-06	4.8e-05						1.2	228880	5e-06	0	1.7e-05	0	247520	0
102	Normozoospermia	3.8	85	22.3684	37	1192											0	880658	0	0	4.18878e-06																					0	252560	0	0	8.7e-06
103	Normozoospermia	4.4	34	7.72727	37	1230	8	265440	3.1e-05	7e-06	5.5e-05	12.8	255440	5.2e-05	2.1e-05	8.3e-05											0	277280	0	0	8.4e-06						2.4	283280	9e-06	0	2.4e-05	5.6	271440	1.9e-05	0	3.9e-05
104	Normozoospermia	2.7	64	23.7037	37	1245	4	265440	1.4e-05	0	3.1e-05	6.4	240880	2.6e-05	2e-06	5e-05	0	202732	0	0	1.81958e-05						0	217040	0	0	1.1e-05						0	277840	0	0	6.9e-06	0	266000	0	0	8.1e-06	0	269680	0
105	Normozoospermia	4	40	10	37	1256	7.2	206480	3.6e-05	6e-06	6.6e-05	0	219760	0	0	8.4e-06											0	213200	0	0	1.1e-05
106	Normozoospermia	2.8	88	31.4286	37	1444																					0	256960	0	0	8.5e-06	6.4	301200	2.3e-05	2e-06	4.3e-05	0	226080	0	0	8.7e-06						0	137440	0
107	Normozoospermia	3.5	120	34.2857	37	1334																															1.12	203360	5e-06	0	1.8e-05						0	169360	0
108	Normozoospermia	4.5	57	12.6667	37	1499																															4	253680	1.6e-05	0	3.5e-05						0	229280	0
109	Normozoospermia	5	12	2.4	38	1174
110	Normozoospermia	7.2	62	8.61111	38	1387																2	160789	1.24386e-05	1.50636e-06	4.49322e-05						7.2	177040	3.9e-05	3e-06	7.4e-05	0	336720	0	0	5.6e-06	4	104000	4e-05	0	8.8e-05
111	Normozoospermia	2	180	90	38	1266	8	283520	2.9e-05	3e-06	5.5e-05	9.6	301280	3.3e-05	8e-06	5.8e-05											20	303120	6.5e-05	3.4e-05	9.6e-05																0	295440	0
112	Normozoospermia	2.5	61	24.4	38	1369																																				0	261920	0	0	8.5e-06
113	Normozoospermia	4	82	20.5	39	1109											0	680561	0	0	5.42035e-06											7.2	214000	3.5e-05	6e-06	6.5e-05						1.2	318960	4e-06	0	1.2e-05
114	Normozoospermia	2.2	31	14.0909	39	1516	17.6	100960	0.00018	8e-05	0.00027	23.2	99680	0.00023	0.00013	0.00034											2.4	205760	1.2e-05	0	3e-05	2.4	200320	1.2e-05	0	3e-05	0	276800	0	0	7e-06	4	48160	8e-05	0	0.00017	0	267360	0
115	Normozoospermia	1	214	214	39	1222																					9.6	649600	1.5e-05	4e-06	2.5e-05											2.4	688800	3.9e-06	0	9.9e-06	1.44	460000	3e-06
116	Normozoospermia	1.5	200	133.333	39	1521																																				5.6	260640	2.1e-05	0	4.2e-05
117	N/A	2	37	18.5	39	1105											1	855731	1.16859e-06	2.95861e-08	6.51097e-06
118	Normozoospermia	3.6	68	18.8889	40	1465	8.4	275840	3e-05	4e-06	5.65e-05	48	273360	0.00017	0.00012	0.00023																0	277840	0	0	7.4e-06						5.6	253760	2.3e-05	2e-06	4.5e-05
119	Normozoospermia	2.2	97	44.0909	40	1606	8	164400	5e-05	9e-06	9.1e-05	0	266640	0	0	6.7e-06											0	211600	0	0	8.2e-06	8.8	144400	5.9e-05	1e-05	0.000107						1.2	86640	1.4e-05	0	4.8e-05	0	243760	0
120	Normozoospermia	1.5	140	93.3333	40	1635																					0	307360	0	0	8.1e-06											0	28632	0	0	6.3e-05
121	Normozoospermia	2.8	105	37.5	40	1646																					0	276400	0	0	8.8e-06	4	281040	1.5e-05	0	3.4e-05						5.6	204960	2.8e-05	3e-06	5.4e-05
122	AT	4	42	10.5	40	1736											0	643054	0	0	5.7365e-06	21	649947	3.23098e-05	2e-05	4.93882e-05	1.52	184160	8e-06	0	2.8e-05						0	246880	0	0	9.4e-06
123	Normozoospermia	2.5	130	52	40	1771	5.6	171840	3.2e-05	0	6.6e-05	37.6	180400	0.00021	0.00012	0.00029											3.2	239760	1.4e-05	0	3.6e-05	1.52	243200	6e-06	0	2.2e-05	1.28	250080	5e-06	0	1.7e-05	2.56	104400	2.4e-05	0	6.1e-05	0	175600	0
124	Normozoospermia	3	88	29.3333	40	1154	4.8	344000	1.4e-05	0	2.9e-05																					1.44	212000	7e-06	0	2.2e-05						2.56	239920	1.1e-05	0	2.7e-05	0	325920	0
125	Normozoospermia	4.2	42	10	40	1225	3.2	340000	9e-06	0	2.3e-05	11.2	242480	4.6e-05	1.3e-05	7.9e-05																															0	241360	0
126	N/A	N/A	N/A	N/A	40	1153	9.6	212800	4.5e-05	8e-06	8.3e-05	20.8	220800	9.3e-05	4.5e-05	0.000141																4	368800	1.1e-05	0	2.4e-05											0	263280	0
127	Normozoospermia	5.5	22	4	40	1306	4.8	284320	1.7e-05	0	3.5e-05	7.2	296800	2.4e-05	2e-06	4.6e-05																															1.2	285200	4e-06
128	Normozoospermia	1	150	150	40	1310	1.28	290720	4e-06	0	1.4e-05	4	337600	1.1e-05	0	2.5e-05																0	345600	0	0	5.4e-06											0	212560	0
129	Teratozoospermia	3.2	46		40	1752											1	459402	2.17674e-06	5.51102e-08	1.2128e-05	0	166237	0	0	2.21905e-05
130	Normozoospermia	3	160	53.3333	41	1139
131	Normozoospermia	3.4	95	27.9412	41	1362						31.2	132960	0.00024	0.00015	0.00033											1.28	243360	5e-06	0	1.8e-05	2.4	286880	1e-05	0	2.4e-05	0	296080	0	0	6.4e-06						1.2	84800	1.4e-05
132	Normozoospermia	4.4	36	8.18182	41	1719											0	250322	0	0	1.47365e-05	14	303755	4.60887e-05	2.51965e-05	7.73272e-05											1.2	179940	8e-06	0	2.6e-05
133	Normozoospermia	5	66	13.2	41	1728						0	297280	0	0	6e-06	1	237178	4.21623e-06	1.06746e-07	2.34913e-05	77	298332	0.000258068	0.000203637	0.0003225	0	297360	0	0	7.8e-06	4	292160	1.3e-05	0	3e-05	4	205840	1.8e-05	0	4.5e-05
134	Normozoospermia	3.5	105	30	41	1259											0	236637	0	0	1.55888e-05	7	205634	3.40405e-05	1.36858e-05	7.01352e-05																2.4	236720	1.1e-05	0	2.8e-05	1.2	160400	7e-06
135	Asthenozoospermia	1	68	68	41	1584											0	553475	0	0	6.66494e-06	51	453116	0.000112548	8.37944e-05	0.000147971
136	Normozoospermia	3	64	21.3333	41	1696											9	776889	1.15846e-05	5.29719e-06	2.19911e-05	18	782219	2.30112e-05	1.36377e-05	3.63672e-05
137	Normozoospermia	2	30	15	41	1705											2	657409	3.04224e-06	3.68429e-07	1.09896e-05	17	572417	2.96982e-05	1.73e-05	4.7549e-05
138	Teratozoospermia	3.2	37	11.5625	41	1755											1	324078	3.08567e-06	7.81223e-08	1.71922e-05	13	405510	3.20579e-05	1.70692e-05	5.48191e-05
139	Normozoospermia	1.2	64	53.3333	41	1610	1.2	360000	3e-06	0	1.1e-05																										0	215280	0	0	8.6e-06	1.2	377600	3e-06	0	1e-05	0	282960	0
140	Teratozoospermia	4	76	19	42	1108											0	77933	0	0	4.7334e-05
141	Normozoospermia	2	20	10	42	1753											0	264894	0	0	1.39259e-05	2	214649	9.31749e-06	1.12839e-06	3.36578e-05
142	Normozoospermia	3.5	88	25.1429	42	1160	2.48	281600	9e-06	0	2.2e-05	44.8	244400	0.00018	0.00012	0.00025											0	288160	0	0	6.8e-06											4	217680	1.9e-05	0	4.1e-05	0	156560	0
143	Normozoospermia	3.2	55	17.1875	42	1182											0	155339	0	0	2.37473e-05																4	259840	1.6e-05	0	3.5e-05
144	Normozoospermia	2.8	39	13.9286	42	1489						0	295760	0	0	5.9e-06																2.56	285120	9e-06	0	2.3e-05						0	287760	0	0	6.3e-06	0	298960	0
145	Normozoospermia	5.2	50	9.61538	42	1711																															0	260560	0	0	7.1e-06
146	Teratozoospermia	0.5	120	240	42	1730																															4.8	78320	7e-05	0	0.00013
147	Normozoospermia	4	27	6.75	42	1767																										3.2	296960	1e-05	0	2.4e-05						4	268400	1.4e-05	0	3e-05
148	Normozoospermia	4	82	20.5	42	1789																																				1.28	20840	6e-05	0	0.00021
149	Normozoospermia	2.4	110	45.8333	42	1692																																									1.2	164000	7e-06
150	Teratozoospermia	4	200	50	43	1206											0.5	208512	2.39794e-06	2.35494e-09	2.24169e-05
151	Normozoospermia	1.4	45	32.1429	43	1165
152	Normozoospermia	3.8	160	42.1053	43	1175						31.2	301680	0.000105	5.9e-05	0.00015																					0	976000	0	0	2.2e-06	6.4	304000	2.2e-05	2e-06	4.1e-05
153	Normozoospermia	4	92	23	43	1361						5.6	392000	1.5e-05	0	3e-05																0	251200	0	0	7.4e-06						1.28	222320	6e-06	0	1.9e-05
154	Teratozoospermia	1.3	130	100	43	1708											3	812799	3.69094e-06	7.6116e-07	1.07865e-05	28	973149	2.87722e-05	1.91186e-05	4.15832e-05											1.44	330400	4e-06	0	1.5e-05
155	Teratozoospermia	8.2	26	3.17073	43	1709											25	647419	3.86141e-05	2.49885e-05	5.7001e-05	128	772330	0.000165719	0.000138244	0.000197024											1.36	223680	6e-06	0	2e-05
156	Normozoospermia	4.5	220	48.8889	43	1757																										1.2	310400	4e-06	0	1.3e-05						2.4	285840	1e-05	0	2.4e-05
157	Normozoospermia	4.5	220	48.8889	43	1758	9.6	188800	5.3e-05	1.3e-05	9.3e-05	25.6	137840	0.00019	0.0001	0.00027											0	273600	0	0	6.7e-06											1.2	112080	1.1e-05	0	3.7e-05
158	Normozoospermia	5	82	16.4	43	1787																					0	243600	0	0	7.6e-06	0	302320	0	0	6.4e-06
159	Normozoospermia	3	120	40	43	1898																																									1.12	176240	6e-06
160	Asthenozoospermia	1.4	450	321.429	43	1727											4	473763	8.443e-06	2.30042e-06	2.16174e-05	23	380087	6.05106e-05	3.83574e-05	9.07929e-05
161	Asthenozoospermia	3.2	66	20.625	44	1110											0	209164	0	0	1.76363e-05	6	302318	1.98465e-05	7.28323e-06	4.31969e-05
162	Teratozoospermia	1.5	105	70	44	1721											4.5	371896	1.21001e-05	3.63053e-06	2.94703e-05	24	708226	3.38869e-05	2.17116e-05	5.04202e-05
163	Normozoospermia	6.5	82	12.6154	44	1430																					2.24	165440	1.3e-05	0	3.4e-05											10.4	108480	0.0001	3e-05	0.00017
164	Teratozoospermia	1.8	200	111.111	44	1732											1	23243	4.30228e-05	1.08922e-06	0.000239702	14	331620	4.22161e-05	2.30794e-05	7.083e-05											1.36	306880	4e-06	0	1.5e-05
165	Normozoospermia	3	32	10.6667	44	1783																										7.2	306000	2.3e-05	2e-06	4.3e-05						0	196680	0	9.8e-06	9.8e-06
166	Normozoospermia	5	52	10.4	44	1838																																				4.8	229280	2.2e-05	0	4.5e-05	0	206880	0
167	Normozoospermia	1.8	32	17.7778	44	1640	4.8	185840	2.6e-05	0	5.2e-05
168	Normozoospermia	1.8	32	17.7778	45	1749											0	759573	0	0	4.85652e-06	2	657039	3.04395e-06	3.68636e-07	1.09958e-05
169	Normozoospermia	2.2	120	54.5455	45	1232	2.56	376800	7e-06	0	1.7e-05	44	323840	0.000137	9.2e-05	0.000181											0	201040	0	0	9.2e-06	4.8	226080	2.1e-05	0	4.3e-05	0	233120	0	0	7.2e-06	8.8	225920	4e-05	1e-05	7.1e-05	0	217920	0
170	Normozoospermia	5.6	184	32.8571	45	1533	3.2	364800	1e-05	0	2.1e-05	21	159480	0.00013	7e-05	0.00019											1.6	243920	6e-06	0	2.2e-05	7.2	203360	3.5e-05	6e-06	6.4e-05	0	271920	0	0	6.6e-06	0	47120	0	0	3.9e-05	0	192400	0
171	Normozoospermia	N/A	160	N/A	45	1577	1.44	266320	5e-06	0	1.8e-05	23.2	329440	7e-05	3.7e-05	0.000102											0	352800	0	0	5.1e-06	0	282400	0	0	6.4e-06						0	216880	0	0	9.1e-06	0	328800	0
172	Normozoospermia	2	64	32	45	1772																					0	295600	0	0	7e-06	0	288080	0	0	6.3e-06						4.8	183760	2.8e-05	0	5.7e-05
173	Normozoospermia	1.6	150	93.75	45	1773																					0	601600	0	0	3.7e-06	0	314080	0	0	5.6e-06						1.2	536000	2.3e-06	0	7.7e-06
174	Normozoospermia	2	95	47.5	45	1592	4	271280	1.3e-05	0	3e-05	15.2	239840	6.3e-05	2.5e-05	0.000101											0	186320	0	0	1.2e-05	5.6	199120	2.9e-05	0	5.9e-05						1.2	193680	6e-06	0	2.1e-05	0	218000	0
175	N/A	N/A	N/A	N/A	45	1301	7.2	349600	1.9e-05	2e-06	3.7e-05	2.48	345600	7e-06	0	1.8e-05																										10.4	434400	2.4e-05	7e-06	4.1e-05
176	AT	6.4	8	1.25	45	1550																															1.2	245040	5e-06	0	1.7e-05						0	231280	0
177	Normozoospermia	3.5	34	9.71429	46	1282																										1.28	316720	4e-06	0	1.3e-05											0	256080	0
178	Normozoospermia	1.8	20	11.1111	46	1201	2.48	248960	1e-05	0	2.5e-05																0	262800	0	0	7.7e-06																0	252800	0
179	Asthenozoospermia	5	16	3.2	46	1291	8.8	270480	3.2e-05	8e-06	5.6e-05	7.2	278400	2.5e-05	2e-06	4.7e-05											1.44	287200	5e-06	0	1.7e-05	1.28	309760	4e-06	0	1.4e-05						1.36	269280	5e-06	0	1.7e-05	0	280240	0
180	Asthenozoospermia	2.5	22	8.8	46	1373	5.6	239840	2.5e-05	2e-06	4.8e-05	4	251200	1.6e-05	0	3.5e-05																0	257120	0	0	7.8e-06
181	Asthenozoospermia	2.2	68	30.9091	46	1374	4	301520	1.3e-05	0	2.9e-05	2.56	305280	8e-06	0	2.1e-05											0	275200	0	0	8.5e-06	0	484000	0	0	4.1e-06						5.6	211520	2.5e-05	0	5e-05
182	AT	3.6	16	4.44444	46	1548																										2.4	262160	1e-05	0	2.6e-05	1.76	285000	6e-06	0	1.75e-05						0	250800	0
183	N/A	N/A	N/A	N/A	46	1249																															1.2	299440	4e-06	0	1.4e-05						0	255040	0
184	N/A	N/A	N/A	N/A	46	1084																1	219170	4.56266e-06	1.15516e-07	2.54214e-05
185	Oligozoospermia	2.5	5	2	46	1204											3	597470	5.02116e-06	1.03548e-06	1.46739e-05	27	424123	6.36588e-05	4.19502e-05	9.26172e-05
186	AT	2	52	26	47	1701						42.4	317520	0.000134	8.9e-05	0.000179	2	494103	4.04773e-06	4.90198e-07	1.46218e-05	35	751973	4.65431e-05	3.24182e-05	6.47287e-05											0	269360	0	0	7.5e-06	1.2	196400	6e-06	0	2e-05
187	Normozoospermia	6	70	11.6667	47	1299																										2.32	202800	1.2e-05	0	2.9e-05						6.4	228240	2.7e-05	2e-06	5.1e-05
188	Asthenozoospermia	1.2	32	26.6667	47	1456																					0	259520	0	0	7.8e-06	8.8	288960	3.1e-05	7e-06	5.5e-05
189	Teratozoospermia	2.5	160	64	47	1469																															1.2	118000	1e-05	0	3.5e-05
190	AT	5.5	41	7.45455	48	1704											0	579046	0	0	6.37062e-06	39	691606	5.63889e-05	4.00969e-05	7.70833e-05											6.4	289120	2.1e-05	0	4.3e-05
191	AT	2	250	125	48	1715	10.4	181120	6e-05	2e-05	9.9e-05	28	199280	0.00014	7e-05	0.00021	0	538116	0	0	6.85518e-06	8	465679	1.71791e-05	7.41664e-06	3.38493e-05											0	324800	0	0	7.3e-06	1.2	253760	5e-06	0	1.5e-05
192	AT	1.8	18	10	48	1737											16	410514	3.89748e-05	2.2277e-05	6.32913e-05	51	473838	0.000107626	8.01303e-05	0.000141501											2.4	293600	9e-06	0	2.4e-05
193	Normozoospermia	5.5	55	10	48	1697											0	545860	0	0	6.75792e-06	26	646866	4.0193e-05	2.62549e-05	5.88909e-05																0	208320	0	0	8.4e-06	1.2	203520	6e-06
194	Normozoospermia	4	68	17	48	1724											9	735277	1.22402e-05	5.59697e-06	2.32356e-05	45	439538	0.000102375	7.46692e-05	0.000136979																6.4	206400	3.3e-05	6e-06	6e-05	2.32	178240	1.3e-05
195	Asthenozoospermia	1.5	96	64	48	1359																															0	302000	0	0	6e-06						1.28	206800	6e-06
196	AT	5.3	27	5.09434	48	1750											0	467706	0	0	7.88718e-06	0	96496	0	0	3.82283e-05
197	Normozoospermia	3	76	25.3333	49	1407	2.4	333040	8e-06	0	2e-05	48	233040	0.0002	0.00014	0.00027											0	367200	0	0	5.6e-06	4	234560	1.7e-05	0	3.8e-05	0	221520	0	0	1e-05	1.44	324320	4e-06	0	1.5e-05	0	301600	0
198	Normozoospermia	3	110	36.6667	49	1639	4	368800	1e-05	0	2.3e-05	56	348800	0.00016	0.000115	0.000206	13.6667	290839	4.69894e-05	2.54728e-05	7.93215e-05	6	338176	1.77421e-05	6.51097e-06	3.86167e-05	0	306000	0	0	8.3e-06	2.48	314160	8e-06	0	2e-05	0	131120	0	0	1.4e-05	4.8	580000	8e-06	0	1.6e-05	1.28	662400	2e-06
199	AT	3	68	22.6667	49	1698											31	817277	3.79301e-05	2.57712e-05	5.38378e-05	100	915802	0.000109188	8.88348e-05	0.000132795
200	Normozoospermia	1.2	150	125	50	1008											0	30769	0	0	0.000119889
201	Normozoospermia	2	52	26	50	1425	4	197520	2.1e-05	0	4.7e-05	39.2	205680	0.00019	0.00012	0.00026	16	268071	5.9684e-05	3.41135e-05	9.69201e-05	15	243398	6.16256e-05	3.44903e-05	0.000101639	0	207120	0	0	1.1e-05	8	166320	5e-05	1.2e-05	8.9e-05	0	128560	0	0	1.4e-05	0	193440	0	0	1.1e-05	1.28	230720	5e-06
202	Teratozoospermia	2.6	75	28.8462	50	1689	12	137680	8e-05	3e-05	0.00014	32.8	142000	0.00023	0.00014	0.00032																12	196560	6.1e-05	2.2e-05	9.9e-05	4	144080	2.7e-05	0	6e-05	1.52	278800	5e-06	0	1.9e-05
203	Normozoospermia	1.8	110	61.1111	51	1713						44	252240	0.00017	0.00012	0.00023	8	311539	2.56786e-05	1.10861e-05	5.05965e-05	22	528800	4.16028e-05	2.60717e-05	6.29858e-05	0	249440	0	0	1e-05	0	680800	0	0	2.6e-06	1.36	275280	5e-06	0	1.7e-05						1.28	198800	7e-06
204	Normozoospermia	2.2	76	34.5455	51	1368						20	203040	0.0001	4e-05	0.00015	10.6667	357323	2.98511e-05	1.47135e-05	5.38793e-05	41	557653	7.35197e-05	5.27571e-05	9.97341e-05						3.2	208720	1.6e-05	0	3.6e-05						0	272240	0	0	6.9e-06
205	Asthenozoospermia	0.8	58	72.5	52	1793											6	450782	1.33101e-05	4.88454e-06	2.89703e-05
206	Normozoospermia	4	75	18.75	52	1586	1.36	319440	4e-06	0	1.5e-05	38.4	306480	0.000125	8.3e-05	0.000168											0	222160	0	0	1e-05	3.2	292320	1.2e-05	0	2.7e-05	2.48	220560	1.1e-05	0	2.8e-05	8.8	291920	3e-05	7e-06	5.3e-05	1.28	280640	5e-06
207	Normozoospermia	2.6	110	42.3077	52	1229	4.8	318960	1.5e-05	0	3e-05	21.6	190400	0.00012	6e-05	0.00017	5	769454	6.49809e-06	2.10991e-06	1.51643e-05						0	244320	0	0	8.6e-06	14.4	91760	0.00016	6e-05	0.00025	4.8	99280	5e-05	0	0.0001	0	232400	0	0	7.4e-06	0	227440	0
208	Normozoospermia	5.8	22	3.7931	52	1849	11.2	176320	6.3e-05	2.3e-05	0.000104	23.2	219040	0.000105	5.6e-05	0.000154											0	221840	0	0	9.2e-06	6.4	234880	2.8e-05	2e-06	5.3e-05	4	179200	2.2e-05	0	4.8e-05	0	125440	0	0	1.7e-05	1.28	213200	6e-06
209	Asthenozoospermia	1.2	105	87.5	53	1615											1	254926	3.9227e-06	9.9314e-08	2.18558e-05
210	AT	3.2	110	34.375	53	1699	6.4	192080	3.2e-05	3e-06	6.1e-05	21.6	194080	0.00011	5e-05	0.00017	0	568269	0	0	6.49143e-06	0	390332	0	0	9.45062e-06	0	270480	0	0	7.5e-06	4.8	186800	2.4e-05	0	4.9e-05	0	668000	0	0	2.9e-06	1.12	266160	4e-06	0	1.5e-05	0	178320	0
211	OAT	0.4	48	120	53	1226																										2.24	330080	7e-06	0	1.7e-05											0	201840	0
212	Normozoospermia	3.3	18	5.45455	54	1567											0	850549	0	0	4.33706e-06	11	435189	2.52761e-05	1.26176e-05	4.52253e-05						1.12	310720	4e-06	0	1.2e-05
213	AO	0.4	58	145	54	1528	9.6	166000	5.6e-05	1.6e-05	9.6e-05																										6.4	112400	5.4e-05	5e-06	0.000104	1.12	59760	1.9e-05	0	6.2e-05
214	N/A	N/A	N/A	N/A	54	1302	8	228240	3.6e-05	9e-06	6.3e-05	31.2	197520	0.00016	0.0001	0.00022											1.52	147120	1e-05	0	3.5e-05						3.2	144560	2.5e-05	0	5.5e-05						0	191520	0
215	AT	2	100	50	54	1415	2.32	324800	7e-06	0	1.8e-05	16.8	281040	6.1e-05	2.8e-05	9.3e-05																2.24	276480	8e-06	0	2.1e-05											0	276080	0
216	Normozoospermia	1.2	120	100	55	1133	6.4	290960	2.1e-05	2e-06	4e-05	24	221360	0.000107	5.9e-05	0.000154	12.3333	373935	3.2982e-05	1.72211e-05	5.71889e-05	32	458160	6.98422e-05	4.77703e-05	9.85928e-05	2.32	253360	9e-06	0	2.3e-05	3.2	383200	9e-06	0	2e-05	1.52	274960	6e-06	0	1.9e-05	12	346400	3.6e-05	1.3e-05	5.8e-05
217	Normozoospermia	3.4	50	14.7059	55	1657	7.2	102560	7e-05	1e-05	0.00014	21.6	271040	8e-05	3.7e-05	0.000122	0	425951	0	0	8.66034e-06	6	306152	1.95979e-05	7.19202e-06	4.2656e-05	0	209280	0	0	1.1e-05	6.4	181360	3.3e-05	3e-06	6.4e-05	1.28	92720	1.4e-05	0	4.7e-05	1.12	139120	8e-06	0	2.7e-05	0	243120	0
218	Normozoospermia	2.4	120	50	56	1264	4	301120	1.3e-05	0	2.9e-05	42.4	292400	0.00014	9e-05	0.00019											0	538400	0	0	3.2e-06	4.8	255120	1.9e-05	0	3.8e-05	5.6	277840	2e-05	0	4.2e-05	0	243440	0	0	7.2e-06
219	AT	4	50	12.5	56	1530	3.2	278560	1.2e-05	0	2.6e-05	13.6	269440	5.1e-05	1.5e-05	8.7e-05											8	241840	3.4e-05	3e-06	6.5e-05	2.24	229120	1e-05	0	2.5e-05	1.2	222640	5e-06	0	1.8e-05	15.2	302160	5e-05	2.3e-05	7.8e-05	0	233920	0
220	Normozoospermia	2.3	150	65.2174	59	1780	5.6	403200	1.5e-05	1e-06	2.8e-05	29.6	379200	7.7e-05	4.6e-05	0.000109	2	399933	5.00083e-06	6.05622e-07	1.80647e-05	25	281949	8.86646e-05	5.73765e-05	0.000130881	0	209680	0	0	9.3e-06	0	264960	0	0	8.3e-06	1.28	222480	6e-06	0	1.9e-05	1.36	142560	9e-06	0	3.2e-05	0	131040	1.7e-05
	Total counts						445.36	25422820	1.75178e-05			2012.52	23874820	8.42876e-05			481.667	4.54072e+07	1.06076e-05			1102	24304352	4.53396e-05			226.32	22599520	1.00143e-05			342.8	26731496	1.28237e-05			142	23652140	6.00365e-06			263.52	27721048	9.50604e-06			47.04	22405020	2.09953e-06
[truncated: 7 more columns]

## Sheet: Table S5
	DS					dPCR sperm (DM)
Loci	n	Mutant	Wild type	VAF		n	Mutant	Wild type	VAF		P-value (FET)
c.952G>A	12	2	108184	1.84869e-05		20	77.44	6356160	1.21834e-05		0.3819
c.1000G>A	12	1	98534	1.01487e-05		23	820.4	6805240	0.000120547		0.0002
c.1118A>G	8	3	46247	6.4867e-05		21	114.67	8732010	1.31321e-05		0.0249
c.1138G>A	8	2	38602	5.18094e-05		21	294	5976473	4.91917e-05		0.7157
c.1172C>A	6	0	50358	0		22	2.4	6780560	3.53953e-07		1
c.1262G>A	8	2	149812	1.335e-05		23	71.52	6914960	1.03427e-05		0.6718
c.1537G>A	8	0	271690	0		23	49.68	5091440	9.75751e-06		0.1823
c.1620C>A	8	2	268116	7.45943e-06		21	61.04	6309520	9.67422e-06		1
c.1862G>T	8	0	114942	0		18	7.92	4312480	1.83653e-06		1
c.1879G>A	8	1	111360	8.97984e-06		23	67.2	6433200	1.04458e-05		1
Table S5. dPCR and duplex sequencing (DS) data from Salazar et. al 2022. The data for dPCR sperm is a subset of Supplemental Table S3 to match the same donors analyzed in Salazar et al 2022, and if not possible, selected to represent the same ages. VAF: Variant Allele Frequency; CI: Confidence Interval (95%). The variant allele frequency was estimated as λ=−ln(1− (mut/(mut+wt))). The P-value repr…

## Sheet: Table S6
			n		Diagnosis		Million sperms/mL**
	Mutation Frequency	c.952G>A	6 (AT), 65 (N)		0.432*		0.243
		c.1000G>A	7 (AT), 68 (N)		0.806*		0.129
		c.1118A>G	8 (A), 13 (AT), 54 (N), 11 (T)		0.746***		0.272
		c.1172C>A	5 (AT), 61 (N)		0.677*		0.969
		c.1262G>A	6 (AT), 5 (A), 73 (N)		0.811***		0.169
		c.1537G>A	12 (AT), 52 (N), 7 (T)		0.235***		0.192
		c.1620C>A	6 (AT), 82 (N)		0.800*		0.212
		c.1862G>T	7 (AT), 68 (N)		0.181*		0.373
		c.1879G>A	6 (AT), 62 (N)		0.330*		0.85
		* Mann-Whitney-U test
		** Spearman's correlation test
		*** Kruskal Wallist test
	Table S6: Correlation and association tests. We tested whether the variant allele frequency (VAF) correlates with sperm diagnosis or sperm count (Million sperms/mL) for each variant site (see Table S3 for donor details). Listed are the P-values for the statistical tests assessing differences in VAF with diagnosis type or sperm count and the number of donors (n) considered for each diagnosis categ…

## Sheet: Table S7
	Table S7: Spatial distribution of mutations of five FGFR3 loci in human testis of a 73-year-old donor. 95% CI (Confidence interval) regarding variant allele frequency for individual measurements. The second half of the table corresponds to the re-measurement of sub-pieces respective to the pools that had a mutation frequency above 5x10-5 for variants c.1118A>G, c.1138G>A, and c.1620C>A. VAF: Vari…
	Variant:	c.1000G>A					c.1118A>G					c.1138G>A					c.1262G>A					c.1620C>A
	Pool number	Mutant	Wild type	VAF	CI Lower Limit	CI Upper Limit	Mutant	Wild type	VAF	CI Lower Limit	CI Upper Limit	Mutant	Wild type	VAF	CI Lower Limit	CI Upper Limit	Mutant	Wild type	VAF	CI Lower Limit	CI Upper Limit	Mutant	Wild type	VAF	CI Lower Limit	CI Upper Limit
	1	0	321600	0	0	1e-05	0.25	519877	4.34915e-07	5.07158e-13	8.07142e-06	13.25	461565	3.82826e-05	1.53907e-05	4.88456e-05	1.6	309440	5e-06	0	1.7e-05	0	332480	0	0	5.7e-06
	2	0	304160	0	0	8.3e-06	0.75	318376	4.37358e-06	2.05936e-08	1.61163e-05	38	411621	0.000106501	6.53237e-05	0.000126702	6.4	299520	2.2e-05	0	4.4e-05	0	330320	0	0	6.2e-06
	3	0	328880	0	0	5.8e-06	1.25	408865	7.76651e-06	1.45063e-07	1.46729e-05	16.75	368657	5.57232e-05	2.63458e-05	7.29924e-05	0	325600	0	0	8e-06	0	323040	0	0	5.4e-06
	4	0	301200	0	0	6.5e-06	3	274416	1.97216e-05	2.25448e-06	3.19485e-05	7	271874	2.18649e-05	1.03514e-05	5.30477e-05	0	300160	0	0	8.3e-06	0	302880	0	0	5.7e-06
	5	0	317920	0	0	6.2e-06	0	153080	0	0	2.40978e-05	2.75	422657	6.5574e-06	1.21585e-06	1.98485e-05	1.6	323200	5e-06	0	1.8e-05	1.2	326640	4e-06	0	1.3e-05
	6	0	331120	0	0	5.6e-06	0.75	379091	2.36241e-06	1.72953e-08	1.35351e-05	4	331508	1.78542e-05	3.28756e-06	3.08936e-05	0	324000	0	0	7.4e-06	0	331680	0	0	5.5e-06
	7	0	316320	0	0	5.7e-06	0	493030	0	0	7.48206e-06	15.25	515489	2.45146e-05	1.6648e-05	4.85964e-05	0	320000	0	0	7.7e-06	0	322960	0	0	5.5e-06
	8	0	288960	0	0	6.5e-06	3.75	357150	1.45841e-05	2.70274e-06	2.76577e-05	8.25	481798	2.43931e-05	7.50781e-06	3.34061e-05	1.6	297040	6e-06	0	1.9e-05	93.6	299360	0.00031	0.00024	0.00038
	9	0	332880	0	0	5.5e-06	1.5	279837	8.11592e-06	3.85571e-07	2.29284e-05	25	533538	5.02112e-05	3.0322e-05	6.9167e-05	1.6	335200	5e-06	0	1.6e-05	0	333360	0	0	5.5e-06
	10	0	349600	0	0	5.4e-06	0.25	490111	7.14562e-07	5.3796e-13	8.56162e-06	28	389725	6.51697e-05	4.77374e-05	0.000103829	0	347200	0	0	6.8e-06	1.2	347200	4e-06	0	1.2e-05
	11	0	331920	0	0	5.8e-06	0	439791	0	0	8.38779e-06	19.75	348420	6.14184e-05	3.45014e-05	8.77756e-05	1.6	341600	5e-06	0	1.7e-05	0	330560	0	0	5.3e-06
	12	1.28	313920	4e-06	0	1.4e-05	0.25	343215	8.68899e-07	7.68207e-13	1.2226e-05	25	379978	7.04355e-05	4.25751e-05	9.71174e-05	0	314400	0	0	7.9e-06	1.2	319920	4e-06	0	1.3e-05
	13	0	326560	0	0	6.2e-06	4.5	303379	2.22804e-05	4.45046e-06	3.6126e-05	25.75	434447	5.68641e-05	3.8627e-05	8.69988e-05	0	310400	0	0	8.6e-06	0	341600	0	0	7.2e-06
	14	1.36	283120	5e-06	0	1.6e-05	0	231236	0	0	1.59528e-05	7.75	407359	1.6505e-05	8.08051e-06	3.78773e-05	0	270880	0	0	8.6e-06	0	285520	0	0	9e-06
	15	1.2	323440	4e-06	0	1.3e-05	1.33333	284983	4.82372e-06	2.59519e-07	2.15428e-05	26.25	480407	5.67498e-05	3.57719e-05	7.99137e-05	0	325600	0	0	7.2e-06	82.4	336480	0.00024	0.00019	0.0003
	16	1.28	302160	4e-06	0	1.4e-05	1.33333	199158	3.39233e-06	3.71355e-07	3.08263e-05	19.5	573285	3.2213e-05	2.06298e-05	5.28171e-05	1.6	297360	5e-06	0	1.8e-05	28	313120	9e-05	5.3e-05	0.000128
	17	2.4	344800	8e-06	0	1.9e-05	5.5	189020	2.11167e-05	1.00932e-05	6.54293e-05	14.5	297513	4.60801e-05	2.69674e-05	8.10546e-05	0	347200	0	0	7e-06	78.4	353600	0.00022	0.00017	0.00028
	18	1.28	350400	4e-06	0	1.2e-05	0	82827.2	0	0	4.4537e-05	9.75	278446	3.39428e-05	1.66052e-05	6.48769e-05	0	347200	0	0	6.4e-06	0	355200	0	0	5.1e-06
	19	7.2	331200	2.1e-05	2e-06	4e-05	1.5	233465	5.01513e-06	4.62154e-07	2.74825e-05	50.25	311908	0.000110552	0.000119652	0.000212218	0	334400	0	0	8e-06	0	344800	0	0	5.9e-06
	20	1.28	350400	4e-06	0	1.2e-05	0.5	170399	3.97189e-06	2.88166e-09	2.74308e-05	10.75	338439	4.16295e-05	1.57065e-05	5.72029e-05	6.4	352800	1.8e-05	0	3.6e-05	0	352800	0	0	5.5e-06
	21	2.4	351200	8e-06	0	2e-05	14.5	215404	5.17362e-05	3.72462e-05	0.000111949	14	285637	5.17843e-05	2.67947e-05	8.22319e-05	6.4	347200	1.9e-05	0	3.8e-05	20	360800	5.5e-05	2.7e-05	8.3e-05
	22	1.36	354400	4e-06	0	1.3e-05	6.5	292521	1.79645e-05	8.56115e-06	4.69842e-05	31.5	604960	7.03456e-05	3.54966e-05	7.37012e-05	0	340800	0	0	6.8e-06	0	362400	0	0	5.1e-06
	23	1.36	355200	4e-06	0	1.3e-05	6.5	213950	2.11909e-05	1.17051e-05	6.42382e-05	6.75	293883	2.07524e-05	9.04585e-06	4.79233e-05	4.8	351200	1.3e-05	0	2.9e-05	197.6	378400	0.00052	0.00044	0.00061
	24	4.8	314000	1.6e-05	0	3.3e-05	0.5	316597	1.45453e-06	1.55097e-09	1.47639e-05	17.75	416176	4.53012e-05	2.51712e-05	6.76153e-05	0	313680	0	0	6.8e-06	0	337040	0	0	5.6e-06
	25	2.64	332880	8e-06	0	2e-05	4.5	48813.5	8.96203e-05	2.76577e-05	0.000224508	2.25	312409	7.13734e-06	1.03931e-06	2.43859e-05	0	330400	0	0	7.2e-06	0	349600	0	0	5.8e-06
	26	0	323040	0	0	6.4e-06	8.5	340886	2.1582e-05	1.10946e-05	4.81855e-05	11.25	407719	2.94605e-05	1.38996e-05	4.90594e-05	0	324000	0	0	7e-06	0	349600	0	0	5.5e-06
	27	0	368800	0	0	6.6e-06	9.25	280280	5.31428e-05	1.52834e-05	6.21237e-05	8.75	278807	2.36205e-05	1.41604e-05	6.0097e-05	0	365600	0	0	5e-06	0	379200	0	0	5.1e-06
	28	0	381600	0	0	6.9e-06	9.75	231530	3.56825e-05	1.99698e-05	7.80225e-05	3.25	278739	2.74205e-05	2.61612e-06	3.27946e-05	0	374400	0	0	5.1e-06	0	403200	0	0	4.7e-06
	29	1.6	368000	5e-06	0	1.8e-05	7.5	260920	2.79893e-05	1.19997e-05	5.78531e-05	2.25	424132	5.74041e-06	7.65541e-07	1.79623e-05	0	373600	0	0	5.1e-06	0	375200	0	0	5.6e-06
	30	1.6	401600	4e-06	0	1.4e-05	3	421488	2.23218e-05	1.46782e-06	2.08006e-05	6	279484	2.06033e-05	7.87824e-06	4.6726e-05	2.56	421600	6e-06	0	1.5e-05	0	412800	0	0	4.6e-06
	31	0	391200	0	0	6.5e-06	25	301722	7.71743e-05	5.36167e-05	0.000122304	13.75	267160	5.8267e-05	2.79594e-05	8.67438e-05	0	371200	0	0	5.2e-06	9.6	394400	2.4e-05	6e-06	4.1e-05
	32	0	368800	0	0	7.8e-06	3	190674	2.75385e-05	3.2446e-06	4.59796e-05	9	336289	3.0308e-05	1.22373e-05	5.08026e-05	1.36	364000	4e-06	0	1.2e-05	0	385600	0	0	4.9e-06
	33	0	361600	0	0	6.6e-06	0.333333	324147	1.4633e-06	3.43246e-11	1.34453e-05	6.25	428390	1.59529e-05	5.49058e-06	3.12857e-05	1.2	194560	6e-06	0	2.1e-05	0	378400	0	0	5.3e-06
	34	0	374400	0	0	6.2e-06	0	137714	0	0	2.67865e-05	5.5	323978	1.71502e-05	5.8888e-06	3.81742e-05	2.4	349600	7e-06	0	1.7e-05	5.6	380000	1.4e-05	0	2.9e-05
	35	1.68	345600	5e-06	0	1.6e-05	9.33333	148990	4.14996e-05	2.91286e-05	0.000117596	6.75	254347	2.99382e-05	1.04519e-05	5.53725e-05	4	342400	1.1e-05	0	2.3e-05	0	375200	0	0	5.6e-06
	36	0	364000	0	0	6.2e-06	0	196142	0	0	1.88071e-05	12	423909	3.81703e-05	1.46267e-05	4.94469e-05	0	361600	0	0	5.3e-06	0	390400	0	0	5.5e-06
	37	0	363200	0	0	6.3e-06	0.25	275052	6.01535e-07	9.58581e-13	1.52558e-05	1	465304	3.54129e-06	5.44112e-08	1.19742e-05	1.28	362400	4e-06	0	1.2e-05	25.6	395200	6.5e-05	3.4e-05	9.5e-05
	38	0	380000	0	0	5.6e-06	0	60256.5	0	0	6.12196e-05	14	388178	4.47845e-05	1.97169e-05	6.05103e-05	0	375200	0	0	4.8e-06	0	397600	0	0	5.2e-06
	39	1.6	351200	4e-06	0	1.5e-05	1	344553	3.14489e-06	7.34799e-08	1.61706e-05	5.75	430898	1.33473e-05	4.76617e-06	2.95067e-05	0	345600	0	0	5.5e-06	0	364800	0	0	5.6e-06
	40	0	324000	0	0	7.2e-06	2.25	254696	8.55764e-06	1.27481e-06	2.99117e-05	7.75	663114	1.29947e-05	4.96399e-06	2.32687e-05	4	330320	1.2e-05	0	2.6e-05	0	342400	0	0	5.9e-06
	41	7.2	320560	2.3e-05	2e-06	4.3e-05	0.75	172368	1.9495e-05	3.80376e-08	2.97678e-05	3.25	341981	3.74358e-06	2.13233e-06	2.67299e-05	0	315920	0	0	6.4e-06	0	335200	0	0	5.9e-06
	42	0	303840	0	0	6.8e-06	0.75	1.02438e+06	1.50427e-06	6.40048e-09	5.00894e-06	21.5	353944	5.24757e-05	3.78361e-05	9.23961e-05	1.2	313600	4e-06	0	1.3e-05	0	318080	0	0	6.6e-06
	43	4.8	336800	1.3e-05	0	2.9e-05	5	354590	9.56052e-06	4.57842e-06	3.2906e-05	9.25	305730	2.64337e-05	1.40112e-05	5.69524e-05	1.28	331520	4e-06	0	1.3e-05	0	352000	0	0	6.4e-06
	44	1.36	294240	5e-06	0	1.6e-05	0	204128	0	0	1.80714e-05	6	240934	2.45372e-05	9.13877e-06	5.42022e-05	0	304000	0	0	6.4e-06	0	314240	0	0	6.7e-06
	45	1.52	375200	4e-06	0	1.4e-05	0	218880	0	0	1.68534e-05	6.25	426287	1.4875e-05	5.51766e-06	3.144e-05	2.4	372800	6e-06	0	1.6e-05	0	400000	0	0	4.8e-06
	46	0	323040	0	0	6.8e-06	1	358578	2.86149e-06	7.06059e-08	1.55381e-05	11.25	368801	2.80599e-05	1.53664e-05	5.42362e-05	1.28	324560	4e-06	0	1.3e-05	36.8	348000	0.000105	6.6e-05	0.000144
	47	0	346400	0	0	6e-06	0.5	339092	1.57377e-06	1.44809e-09	1.37845e-05	10.75	329242	3.53427e-05	1.61453e-05	5.88008e-05	4	352800	1.1e-05	0	2.5e-05	0	370400	0	0	5.5e-06
	48	1.36	290560	5e-06	0	1.6e-05	0	354203	0	0	1.04146e-05	1.25	393943	4.15634e-06	1.50558e-07	1.52287e-05	4	290240	1.4e-05	0	3.1e-05	12	314480	3.9e-05	1.3e-05	6.5e-05
	Pool number	Piece number																						Mutation Frequency	CI Lower Limit	CI Upper Limit
	2	105										146	354138	0.000412184	0.000347965	0.000484628
		106										4	355578	1.12492e-05	3.06502e-06	2.88023e-05
		107										0	158864	0	0	2.32204e-05
		108										2	777903	2.57101e-06	3.11361e-07	9.28736e-06
	3	109										12	493491	2.43163e-05	1.25644e-05	4.24751e-05
		110										5	125632	3.9798e-05	1.2922e-05	9.28734e-05
		111										14	588865	2.37743e-05	1.29975e-05	3.98887e-05
		112										36	266640	0.000135004	9.4549e-05	0.00018689
	8	129																				336	334400	0.001	0.00086	0.00114
		130																				1.68	288480	6e-06	0	2e-05
		131																				0	304160	0	0	8.3e-06
		132																				1.6	295120	5e-06	0	1.8e-05
	10	205										15	350536	4.27907e-05	2.39491e-05	7.05752e-05
		206										0	149732	0	0	2.46365e-05
		207										83	423783	0.000195836	0.000155967	0.000242744
		208										14	634848	2.20523e-05	1.20561e-05	3.69996e-05
	11	209										1	397424	2.5162e-06	6.37046e-08	1.40194e-05
		210										31	384197	8.06845e-05	5.4819e-05	0.000114521
		211										10	332645	3.00616e-05	1.44155e-05	5.52836e-05
		212										37	279414	0.000132411	9.32236e-05	0.000182499
	12	213										44	286360	0.000153641	0.000111627	0.00020624
		214										10	291262	3.43328e-05	1.64636e-05	6.31381e-05
		215										14	383255	3.65285e-05	1.99701e-05	6.12876e-05
		216										32	559036	5.72398e-05	3.91508e-05	8.08031e-05
	13	217										25	606864	4.11945e-05	2.66584e-05	6.081e-05
		218										61	480255	0.000127008	9.71447e-05	0.000163136
		219										6	402666	1.49006e-05	5.46821e-06	3.2432e-05
		220										11	248002	4.43535e-05	2.21406e-05	7.93589e-05
	15	225										59	524917	0.000112392	8.55535e-05	0.00014497						0	268080	0	0	9.7e-06
		226										20	336772	5.93856e-05	3.62732e-05	9.17135e-05						0	306960	0	0	7.9e-06
		227										13	352926	3.68342e-05	1.96123e-05	6.29865e-05						184	311120	0.00059	0.00049	0.0007
		228										13	707014	1.8387e-05	9.79022e-06	3.14421e-05						0	296640	0	0	7.6e-06
	16	229																				137.6	296640	0.00046	0.00037	0.00056
		230																				0	297280	0	0	7.3e-06
		231																				3.2	282480	1.1e-05	0	2.9e-05
		232																				0	269920	0	0	8.3e-06
	17	301																				36	295040	0.000123	7.8e-05	0.000168
		302																				213.6	272560	0.00078	0.00067	0.0009
		303																				0	298480	0	0	6.2e-06
		304																				0	307280	0	0	6.4e-06
	19	309										6	207550	2.89083e-05	1.06087e-05	6.29202e-05
		310										6	162636	3.68915e-05	1.35383e-05	8.02958e-05
		311										158	581593	0.000271631	0.000230896	0.000317399
		312										31	295854	0.000104776	7.11864e-05	0.000148713
	21	317					11	140849	7.80948e-05	3.89831e-05	0.000139728	6	89797	6.68151e-05	2.45192e-05	0.000145424						42.4	312320	0.000135	9e-05	0.000181
		318					35	408290	8.57197e-05	5.97044e-05	0.00011921	29	284739	0.000101842	6.8202e-05	0.000146255						36	305280	0.000117	7.5e-05	0.00016
		319					0	34258	0	0	0.000107679	21	545734	3.84795e-05	2.3819e-05	5.88189e-05						0	305680	0	0	6.3e-06
		320					12	278220	4.31304e-05	2.22856e-05	7.53385e-05	0	222278	0	0	1.65958e-05						0	297920	0	0	6.4e-06
	22	321										50	401206	0.000124616	9.2487e-05	0.000164281
		322
		323										13	808713	1.60748e-05	8.55908e-06	2.74882e-05
		324
	23	325																				552	307680	0.00179	0.0016	0.00198
		326																				24.8	292720	8.5e-05	4.6e-05	0.000125
		327																				0	324000	0	0	7.7e-06
		328																				0	298720	0	0	7.4e-06
	25	401
		402
		403					3	41818	7.17369e-05	1.47933e-05	0.000209638
		404					6	55809	0.000107504	3.94499e-05	0.000233978
	27	409					2	256649	7.79271e-06	9.4373e-07	2.81499e-05
		410					13	303532	4.28282e-05	2.28037e-05	7.32359e-05
		411					19	537240	3.53653e-05	2.12919e-05	5.52263e-05
		412					3	23698	0.000126585	2.61032e-05	0.000369912
	31	425										18	355353	5.06526e-05	3.00192e-05	8.00509e-05
		426					0	233990	0	0	1.57651e-05	9	350357	2.56878e-05	1.17459e-05	4.87627e-05
		427					46	299753	0.000153448	0.000112335	0.000204662	13	151588	8.57551e-05	4.5659e-05	0.000146638
		428					29	371423	7.8075e-05	5.2286e-05	0.000112124	15	211342	7.09725e-05	3.97214e-05	0.000117054
	37	517																				146.4	298640	0.00049	0.0004	0.00058
		518																				0	318800	0	0	5.7e-06
		519																				0	317920	0	0	5.8e-06
		520																				0	319680	0	0	5.9e-06
	42	605										23	627384	3.66595e-05	2.32385e-05	5.50062e-05
		606										0	99365	0	0	3.71245e-05
		607										4	322209	1.24142e-05	3.38244e-06	3.17852e-05
		608										59	366820	0.000160829	0.000122421	0.000207441
	46	621																				146.4	312560	0.00047	0.00038	0.00055
		622																				0	296080	0	0	6e-06
		623																				0	305200	0	0	6e-06
		624																				0	287520	0	0	6.6e-06
									0.000153448					0.000412184										0.00179

## Sheet: Table S8
	Variant	Activation	Cells (n)	Median	IQR	Mean	SD	Fold Increase
	WT 1	none	115	0.21	± 0.26	0.24	± 0.18	1
	WT 2	none	36	0.189	± 0.16	0.193	± 0.14	1
	p.D318N	none	38	0.282	± 0.24	0.282	± 0.16	1.4631
	p.A334T	none	38	0.173	± 0.22	0.217	± 0.17	1.12632
	p.Y373C	none	49	0.43	± 0.30	0.43	± 0.19	1.79253
	p.G380R	none	51	0.4	± 0.20	0.42	± 0.16	1.73029
	p.A391E	none	40	0.389	± 0.24	0.41	± 0.18	1.69539
	p.R421Q	none	41	0.53	± 0.20	0.516	± 0.17	2.13379
	p.D513N	none	31	0.342	± 0.15	0.352	± 0.16	1.45654
	p.N540K	none	35	0.363	± 0.32	0.381	± 0.20	1.57582
	p.R621L	none	44	0.072	± 0.11	0.068	± 0.09	0.350852
	p.E627K	none	33	0.373	± 0.20	0.344	± 0.15	1.78791
	WT 1	fgf1	100	0.368	± 0.21	0.379	± 0.17	1.56432
	WT 2	fgf1	29	0.266	± 0.21	0.264	± 0.13	1.37097
	p.D318N	fgf1	37	0.263	± 0.26	0.307	± 0.20	1.59382
	p.A334T	fgf1	30	0.269	± 0.22	0.288	± 0.18	1.49854
	p.Y373C	fgf1	32	0.51	± 0.26	0.49	± 0.19	2.02905
	p.G380R	fgf1	39	0.55	± 0.23	0.52	± 0.16	2.17012
	p.A391E	fgf1	42	0.406	± 0.18	0.417	± 0.15	1.72277
	p.R421Q	fgf1	42	0.54	± 0.22	0.503	± 0.16	2.07994
	p.D513N	fgf1	32	0.413	± 0.17	0.403	± 0.13	1.66749
	p.N540K	fgf1	31	0.471	± 0.34	0.435	± 0.20	1.79966
	p.R621L	fgf1	33	0.074	± 0.18	0.063	± 0.12	0.326956
	p.E627K	fgf1	36	0.37	± 0.26	0.343	± 0.20	1.78213
	Table S8: Descriptive statistics of mScarlet contrast in transfected HeLa cells. IQR: Interquartile range; SD: Standard Deviation. WT1 was measured with p.Y373C, p.G380R, p.A391E, p.R421Q, p.D513N, and p.N540K whereas the WT2 was measured together with p.D318N, p.A334T, p.R621L and p.E627K.

## Sheet: Table S9
			Non-activated		Activated
			WT		p.D318N	p.A334T	p.Y373C	p.G380R	p.A391E	p.R421Q	p.D513N	p.N540K	p.R621L	p.E627K
	Activated	WT			0.323829	0.542164	0.000802453	1.62761e-06	0.252539	0.000286073	0.486521	0.161253	3.75512e-08	0.0673687
	Non-activated	p.D318N	0.013167		0.554249
		p.A334T	0.504336			0.0935003
		p.Y373C	3.922e-09				0.1875
		p.G380R	5.859e-09					0.002333
		p.A391E	5.21245e-06						0.856734
		p.R421Q	1.40796e-12							0.721393
		p.D513N	0.00383236								0.171444
		p.N540K	0.000401889									0.275949
		p.R621L	4.16068e-06										0.847629
		p.E627K	4.61635e-05											0.979306
	Table S9: Stastistical summary of differences observed between the WT and all candidate mutations in the non-activated and activated state. One-way-ANOVA test was applied to the raw data and p-values are represented on the table.

## Sheet: Table S10
	Primer name	5’-3’ Nucleotide sequence	Mutation	Plasmid type	Usage	Binding site	Tm (°C)
	FGFR3-SDM 952G>A_F	Phos-CACCaACAAGGAGCTAGAGGTTCTCTC	c.952G>A; p.D318N	pcDNA3.1	ddPCR and Micropatterning	chr4:1803709	63.9
	FGFR3-SDM 939C>A_R	GTGTTAGCtCCCGCCGTCTT*G				chr4:1803687
	FGFR3-SDM 1000G>A_F	Phos-GACaCCGGGGAGTACACCT*G	c.1000G>A; p.A334T	pcDNA3.1	ddPCR and Micropatterning	chr4:1803758	63.9
	FGFR3-SDM 990C>A _R	CTCAAAtGTGACGTTGTGCAAGGAG				chr4:1803732‬
	FGFR3-SDM 1172C>A_F	Phos-GTGGaGGCTGTGACGCTCT*G	c.1172C>A, p.A391E	pcDNA3.1	Micropatterning	chr4:1804422	63.9
	FGFR3-SDM 1161C>T _R	CACCAGaATGAACAGGAAGAAGCCC				chr4:1804396
	FGFR3-SDM 1262G>A_F	Phos-AGCaACAGGTGTCCCTGGAG	c.1262G>A; p.R421Q	pcDNA3.1	Micropatterning	chr4:1804513	63.9
	FGFR3-SDM 1251C>T _R	TGAGCGGaAAGCGGGAGATC				chr4:1804492
	FGFR3-SDMpos1537A_F	Phos-AGACaATGCCACTGACAAGGACC	c.1537G>A; p.D513N	pcDNA3.1	Micropatterning	chr4:1805558	64
	FGFR3-SDMpos1524A_R	Phos-TTCAGCATtTTCACGGCTACGGTG				chr4:1805534
	FGFR3-SDMpos1620G_F	Phos-TCAAgCTGCTGGGCGCCTG	c.1620C>G, p.N540K	pcDNA3.1	Micropatterning	chr4:1805641	64
	FGFR3-SDMpos1608G_R	TGATGTTcTTGTGTTTCCCGATCATCTTCATC				chr4:1805609
	FGFR3-SDMpos1862G>T_F	Phos-CCCtCAATGTGCTGGTGAC*C	c.1862G>T; p.R621L	pcDNA3.1	Micropatterning	chr4:1806073	63.9
	FGFR3-SDMpos1851C>T_R	CAGCCAGaTCCCTGTGGATGC*A				chr4:1806049
	FGFR3-SDM 1879G>A_F	Phos-GACCaAGGACAACGTGATGAAGATCG	c.1879G>A; p.E627K	pcDNA3.1	Micropatterning	chr4:1806089	63.9
	FGFR3-SDM 1863C>G _R	ACCAGCACATTcCGGGCAGC				chr4:1806068‬
	FGFR3-SDM 1172C>A_F	Phos-GTGGaGGCTGTGACGCTCT*G	c.1172C>A; p.A391E	pCR2.1	ddPCR	chr4:1804422	63.9
	FGFR3-SDM_A391E_R	CACCAGGATGAACAGGAAGAAGCC*C				chr4:1804396
	FGFR3-SDMpos1262G>A_F3	Phos-AGCaACAGGTAACAGAAAGTAGATA*C	c.1262G>A; p.R421Q	pCR2.1	ddPCR	chr4:1804513	63.9
	FGFR3-SDM_R421Q_R	TGAGCGGGAAGCGGGAGAT*C				chr4:1804493
	FGFR3-SDMpos1537A_F	Phos-AGACaATGCCACTGACAAGGACC	c.1537G>A; p.D513N	pCR2.1	ddPCR	chr4:1805558	63.9
	FGFR3-SDMpos1537_R	GTGCACGGAGCGGGGGGCC*T				chr4:1805537
	FGFR3-SDMpos1862G>T_F	Phos-CCCtCAATGTGCTGGTGAC*C	c.1862G>T; p.R621L	pCR2.1	ddPCR	chr4:1806073	63.9
	FGFR3-SDM_R621L_R	CAGCCAGGTCCCTGTGGATGC*A				chr4:1806049
	FGFR3-SDM 1879G>A_F	Phos-GACCaAGGACAACGTGATGAAGATCG	c.1879G>A; p.E627K	pCR2.1	ddPCR	chr4:1806089	63.9
	FGFR3-SDM_E627K_R	ACCAGCACATTGCGGGCAGC				chr4:1806068‬
	Table S10: List of primers used for site-directed mutagenesis (SDM) in this study. Bold underlined lower case represents the silent mutations and bold red lower case denotes the target mutation. Asterisks (*) represent phosphorothioate modifications of the primers. “Phos” indicated a 5’-phosphate modification of the primers. The plasmid type indicates in which vector the mutation was introduced i…

[truncated: 2 more sheets: Table S11, Table S12]
